# Supplementary material for: Net39 protects muscle nuclei from mechanical stress during the pathogenesis of Emery-Dreifuss muscular dystrophy
Source: J Clin Invest. 2023 Jul 3;133(13):e163333. doi: 10.1172/JCI163333 (PMC10313361; doi:10.1172/JCI163333)
Supplement: Supporting data values [file jci-133-163333-s057.xlsx]

## Sheet: Figure 1
Figure 1b
Ctrl	cKO
130.592	8.51362
110.352	8.42357
122.298	6.59014
Figure 1e
	Ctrl
TA	2.27701	2.20408	1.89645	2.252	2.06508	2.53012	1.61074	1.89645	2.252	2.22469	2.3788	2.18049	3.0348
GP	6.5374	7.42857	7.10415	8.35234	8.74218	7.86747	7.78882	7.58129	6.98991	7.31924	7.82413	8.35234	7.10415	5.5481
	cKO
TA	1.35266	1.55556	1.40187	1.73889	1.6	1.40187	1.73889	1.96188	2.25666
GP	3.34407	3.58333	4.66706	4.57746	4.8559	6.24439	4.57746	4.66706	4.11831

## Sheet: Figure 2
Figure 2b				Figure 2f				Figure 2g
Ctrl	cKO 3 months	cKO 9 months		Ctrl	cKO 5 months	cKO 9 months			Ctrl 5 months					cKO 5 months					cKO 9 months
2050.7	108.5	2844.01		5	28.3582	47.0588		0-499	11.7647	6.66667	12.9032	1.47059		32.5203	29.1667	39.3443	31.25		41.1765	43.75	50.8475	38.0165
968.4	196.2	1427.99		0	25.3731	62.5		500-999	26.4706	26.6667	22.5806	32.3529		31.7073	31.25	26.2295	37.5		17.6471	12.5	16.9492	15.7025
1719.6	101	434.246		0	22.3301	54.717		1000-1999	26.4706	36.6667	41.9355	50		30.8943	31.25	18.0328	22.5		20.5882	18.75	13.5593	25.6198
1965.6	1051.7	86.81		0	20.5882	47.2222		2000-2999	20.5882	23.3333	16.129	13.2353		4.87805	8.33333	9.83607	6.25		20.5882	21.875	6.77966	16.5289
1194.5	684.6	198.34						3000+	14.7059	6.66667	6.45161	2.94118		0	0	6.55738	2.5		0	3.125	11.8644	4.13223
363.7	808.2	159.314
1182.2	795.8	434.246
547.4	2923.3	963.671
817.9	490.3	93.915
953.3	1133.5	2606.84
1281.4	1016.5	76.883
973.6	743.3	985.763
1420.6	955.7	87.199
2879.1	290.8	52.651
313	1209.8	2839.14
4221.2	356.2	469.768
267.2	1024.8	664.409
810.3	1657	639.203
2339.5	941.8	91.287
1937.7	207.8	159.412
971.1	1284.8	1656.01
338.4	1288.5	1755.57
1102.8	107.5	1427.99
723.8	302.5	1481.52
639.7	788.9	232.986
2277.9	899.3	2786.49
3294	135.7	1955.18
5373.2	944.9	75.91
1823.5	492.6	1224.78
3557	191.6	2960.5
3166.6	360.4	811.85
2757.9	1614.1	629.277
651.1	1769.8	1743.5
1802.2	471.9	98.878
10.2	175.8	143.256
302.2	235	137.125
1450.8	393	999.972
1224.6	1713.1	2012.89
1888	852.7	1930.75
2409	3891.7	2824.84
1050.8	531.6	111.238
669.5	396.3	664.409
941.2	809.5	1908.07
2030.7	204.9	324.176
1063.3	937.9	385.78
1302.7	217.2	1829.34
873.1	1613.9	602.513
1890.4	741.9	197.756
2552.3	385.3	3294.89
1914	101.5	1939.41
2346.4	568.4	679.008
2287	129.9	286.415
2215	504.9	986.444
770.5	951.8	1382.54
2172.7	1191.8	685.041
1744.6	354.1	207.585
2622.7	410.8	108.415
2152	188.3	305.101
2188.2	701	2317.4
991.5	180.7	1650.95
880.8	927.3	2875.83
5012.1	411.3	703.63
2649.2	147	2962.64
4061.2	501.7	813.018
1572.8	890	1583.31
607.5	705.7	298.483
132.4	120.6	1376.31
654.9	242.5	93.915
759.7	781.8	99.073
2085.7	1736.7	635.602
1274.6	1005.2	1155.49
600.3	1805.1	3326.43
1176.9	668.7	2560.03
1966.6	230.6	2211.23
590.9	220.5	51.385
482.2	939.3	656.818
816.9	1359	2358.08
369.6	872.2	1559.28
1702.2	1027.1	340.915
1189.6	1664.4	425.973
326.1	730	159.412
1398.7	1347.2	97.224
2224.5	238.1	52.164
1788.8	2431.2	2358.08
140.4	227.3	129.826
603.4	2383	68.222
2510.2	2445.3	841.825
1724.7	2619.3	431.813
670.8	651.5	1445.8
1927.4	1326.7	966.007
650.2	1208	2637.98
362.1	232.3	2493.55
985.5	1233	2537.06
1981.8	1518	2225.92
1392.6	720.3	1049.22
3884.8	807.6	421.107
1469.2	1258.9	1637.71
1301.5	202.9	121.748
6002.5	1505.4	81.75
	1951.2	2681.97
	238.7	219.264
	647.4	2847.8
	2436.6	769.516
	1295.3	1291.64
	2147.6	373.225
	652.9	2692.48
	834.3	1515.77
	937.7
	609
	1005.6
	561.8
	1493
	1664.1
	371.1
	456.9
	4684.6
	193.3
	914
	468.4
	182.2
	461.4
	1394
	336.2
	1533.3
	354.1
	254.7
	873.4
	242.4
	341.3
	1205.3
	1636.2
	1814.2
	613.2
	675.8
	534.2
	4210.1
	612.6
	174.9
	638.4
	100.2
	258.7
	2081
	541.4
	303
	1059
	337.2
	4081.8
	470.4
	149.5
	274.2
	141.9
	2674.5
	2754.1
	988.7
	384.7
	2173.3
	235.5
	2444.5
	1110.9
	3060.7
	2144.5
	2790.8
	172.8
	562.4
	163.7

## Sheet: Figure 3
Figure 3b
Ctrl	cKO
0	12.3106
5	16.3781
0	18.7037
	38.8889
	26.7107
Figure 3d
% γH2A.X positive nuclei				% nuclear deformation and γH2A.X
				double positive nuclei
Ctrl	cKO			Ctrl	cKO
15	26.8857			0	11.2689
9.72222	28.6797			0	13.6003
7.14286	24.7222			0	12.037
	34.9206				24.0741
	29.9823				17.3815
Figure 3f
% Tunel positive nuclei			% TUNEL and γH2A.X
			double positive nuclei
Ctrl	cKO		Ctrl	cKO
7.10956	9.01451		0	2.21381
6.84982	14.9306		0.714286	2.8312
3.84735	17.7458		0	5.4661
4.42107	18.6265		0	6.73325
	23.3386			11.6627
Figure 3h
	Ctrl
baseline	0	0	0	4.7619	0	0
30 min	5.26316	8.69565	12.9032	10.5263
cKO
24.2424	32		21.6216	23.0769
65	50	71.4286	50	39.1304

## Sheet: Figure 4
Figure 4d
shscrmb
0.00017708	0.00016124	0.00015724
shNet39
1.11355	0.765574	0.589069
Figure 4f
shscrmb baseline	shscrmb DN-Kash	shscrmb 1 hour	shscrmb DN-Kash 1hour	shNet39 baseline	shNet39 DN-Kash	shNet39 1 hour	shNet39 1 hour DN-Kash
0	0.877193	2.32558	0	10.3053	1.6129	35.4545	2.83019
0	0	2.5641	2.10526	12.2605	0.995025	34.5794	5.06329
0	2.6087	2.17391	0	12.0968	4.16667	28.4483	2.73438
Figure 4h
shscrmb baseline	shscrmb DN-Kash	shscrmb 1 hour	shscrmb DN-Kash 1hour	shNet39 baseline	shNet39 DN-Kash	shNet39 1 hour	shNet39 1 hour DN-Kash
2.23881	1.75439	3.72093	0	5.72519	4.83871	20.9091	9.90566
2.4	0	5.12821	2.10526	8.42912	4.97512	19.6262	3.37553
1.93548	0.869565	4.34783	2.30769	6.45161	3.125	19.8276	3.90625

## Sheet: Figure 5
Figure 5c
Fas
Ctrl			cKO
13.0659	18.7733	15.3936	18.2463	18.3572	20.8585
Atf3
Ctrl			cKO
5.28017	13.4536	10.0154	85.2961	39.1705	137.531
Trp53
Ctrl			cKO
5.17927	5.95517	5.8309	14.2893	9.82447	6.54908
Trp63
Ctrl			cKO
8.84512	11.2567	10.5642	35.1537	29.7827	33.3613

## Sheet: Figure 6
Figure 6b
Ctrl	cKO
674.213	1018.26
868.22	1045.92
747.631	1155.94
Figure 6e
EV	+wt	+mef2c	+mef2c+WT
1	0.652112	8.73099	4.65691
1	0.641531	9.19563	4.84838
1	0.394719	9.1557	4.7248
Figure 6h
shscrmb baseline	shscrmb Mef2c	shscrmb 1 hour	shscrmb Mef2c 1hour	shNet39 baseline	shNet39 Mef2c	shNet39 1 hour	shNet39 1 hour Mef2c
0	2.83019	2.32558	0	10.3053	3.80952	35.4545	1.5625
0	0	2.5641	0	12.2605	9.09091	34.5794	5.15464
0	7.24638	2.17391	0.877193	12.0968	7.14286	28.4483	5.40541
Figure 6j
shscrmb baseline	shscrmb Mef2c	shscrmb 1 hour	shscrmb Mef2c 1hour	shNet39 baseline	shNet39 Mef2c	shNet39 1 hour	shNet39 1 hour Mef2c
2.23881	1.88679	3.72093	3.15789	5.72519	13.3333	20.9091	10.9375
2.4	4.85437	5.12821	2.94118	8.42912	10.6061	19.6262	23.7113
1.93548	2.89855	4.34783	4.38596	6.45161	8.92857	19.8276	17.1171

## Sheet: Figure 7
Figure 7a
Ctrl	EDMD
0	31.3953
0	31.7647
11.5942	26.506
Figure 7b
Ctrl	EDMD
17.3077	48.6957
13.3333	49.0909
16.3265	51.6393
Figure 7c
Ctrl	EDMD
0	92.3077
0	76.4706
0	71.0526
Figure 7d
Ctrl	EDMD
0	36.3636
0	16.6667
0	45.4545

## Sheet: Figure 8
Figure 8b
Ctrl AAV-TdTo	DK32 AAV-TdTo	DK32 AAV-Net39
0.843681	0.557726	1.69045
0.958919	0.536216	1.72637
1.09893	0.406682	1.55731
1.12478		1.46079
Figure 8d
Ctrl AAV-TdTo	DK32 AAV-TdTo	DK32 AAV-Net39
445.867	117.41	281.386
428.459	106.6	267.558
584.489	93.0601	315.644
Figure 8e
Ctrl +AAV-TdTo
2	1.63265	0.787402	1
ΔK32 +AAV-TdTo
19.5467	16.6667	27.5	29.4118
ΔK32 +AAV-Net39
8	8.75	7.5431	6.25
Figure 8g
Ctrl AAV-TdTo	DK32 AAV-TdTo	DK32 AAV-Net39
1.16279	8.28729	1.85185
0.854701	10.1351	2.34375
1.66667	6.36943	0
0	13.9344	0
Figure 8h
Ctrl AAV	DK32 AAV-TdTo	DK32 AAV-Net39
0.847825	2.76904	0.547564
1.17455	5.96789	0.58474
0.853958	2.64209	0.419002
1.17594	5.85421	0.816301
Figure 8i
Days elapsed	Ctrl + AAV-TdTo	K32+AAV TdTo	K23+AAV Net39
11		1
15		1
15		1
15		1
18			1
18			1
19			1
22	0		1

## Sheet: Figure S1
Figure S1d
	Ctrl				cKO
TA	1.86034	2.06009	1.7439		2.20282	2.18676	1.75316	2.13654
GP	6.01676	7.18884	5.79268		5.08169	7.0922	5.06329	6.00506
Figure S1e
Ctrl	cKO
38.46	26.07
40.85	33.64
35	38.36
42.81	40.08
40.07	21
35.2	26.9
25.846	32.83
27	37.3
34.06
26.83
36.33
Figure S1f
Ctrl	cKO
43.08	43.81
49.16	46.53
Figure S1g
	Ctrl
TA	2.02875	2.12994	2.4062	1.78747	2.15633
GP	7.81095	7.49153	6.93747	7.34605	8.3558
	cKO
TA	2.00908	1.77259	2.0339
GP	6.04427	4.00583	3.86123
Figure S1h
	Ctrl
TA	2.52443	1.97497	2.63102
GP	7.63844	8.57454	8.19251
	cKO
TA	2.13273	1.96347	2.82705	2.24908	2.56008
GP	5.34884	6.70091	5.32151	5.61745	5.66876
Figure S1i
Months	Ctrl														cKO
3	6.01676	7.18884	5.79268												5.08169	7.0922	5.06329	6.00506
5	6.5374	7.42857	7.10415	8.35234	8.74218	7.86747	7.78882	7.58129	6.98991	7.31924	7.82413	8.35234	7.10415	5.5481	3.34407	3.58333	4.66706	4.57746	4.8559	6.24439	4.57746	4.66706	4.11831
6	7.81095	7.49153	6.93747	7.34605	8.3558										6.04427	4.00583	3.86123
9	7.63844	8.57454	8.19251												5.34884	6.70091	5.32151	5.61745	5.66876
Figure S1j
	Ctrl
TA	1.73811	1.58837	1.61074	1.35947
GP	6.84087	6.03468	5.5481	4.76578
	cKO
TA	1.4104	1.6	1.11909	1.55733
GP	5.60116	4.11831	4.10473	4.81913
Figure S1k
Ctrl	cKO
90.85	54.18
75.07	69.7
74.05	66.07
95.68	67.4

## Sheet: Figure S2
Figure S2D
Ctrl 5 months
0	0	0
cKO 5 months
13.8889	13.253	12.5
cKO 9 months
29.4118	24.0741	24.4898
Figure S2E
Ctrl
401.408	320.256	111.104
cKO
758.016	824.32	990.976
Figure S2G
Ctrl	cKO
532	15367
7532	5625
1116	1409
Figure S2I
Protein Expression			Relative Protein Expression
(γH2A.X/Vinculin)			(p-ATM/total ATM)
Ctrl			Ctrl
1.36563	0.634375		1.1847	0.815301
cKO			cKO
3.29059	6.15171		2.59731	3.02194

[truncated: 5 more sheets: Figure S3, Figure S4, Figure S6, Figure S7, Figure S8]
